# Supplementary material for: Novel sperm selection device on the basis of microfluidics improves usable blastocyst rates, embryo morphology, and morphokinetic patterns: sibling cohort prospective study
Source: F S Rep. 2025 Oct 6;6(4):436–45. doi: 10.1016/j.xfre.2025.09.008 (PMC12746890; doi:10.1016/j.xfre.2025.09.008)
Supplement: Supplementary Figure and Tables [file mmc1.zip]

Archive with 1 entries (1 files):
- xfre_535_Supplementary Figure and Tables_mmc1.odt
