# Supplementary material for: Novel sperm selection device on the basis of microfluidics improves usable blastocyst rates, embryo morphology, and morphokinetic patterns: sibling cohort prospective study
Source: F S Rep. 2025 Oct 6;6(4):436–45. doi: 10.1016/j.xfre.2025.09.008 (PMC12746890; doi:10.1016/j.xfre.2025.09.008)
Supplement: Supplementary Figure and Tables [file mmc1.zip › xfre_535_Supplementary Figure and Tables_mmc1.odt]

Supplementary Table 1 Classification of embryo quality based on the morphology of the inner cell mass (ICM) and the trophectoderm (TE), 
according to the criteria established by ASEBIR (Spanish Association for the Study of Reproductive Biology).

A screenshot of a computer

AI-generated content may be incorrect.
A chart with different colors and letters

AI-generated content may be incorrect.A chart with different colored squares

AI-generated content may be incorrect.
Supplementary Table 2 Number of patients, mature oocytes, and blastocysts obtained according to the origin of the oocytes and the type of cycle used: without preimplantation genetic testing (ICSI) or with preimplantation genetic testing for aneuploidies (PGT-A). In addition, male age, fresh semen parameters, and semen abnormalities are detailed.


Method
Patients
Oocytes
Blastocyst
Total
SCH
100
523
283

Swim-up
100
513
258

Total
100
1036
541
Own Oocytes
SCH
85
423
229

Swim-up
85
415
212

Total
85
838
441
Donor Oocytes
SCH
15
100
54

Swim-up
15
98
46

Total
15
198
100
ICSI
SCH
40
236
130

Swim-up
40
224
111

Total
40
460
241
PGT-A
SCH
60
287
153

Swim-up
60
289
147

Total
60
576
300
Characteristics
Mean ± Sd
IQR
Male age
40.00 ± 4.86
36.25 – 43.00
Fresh semen parameters
Median
IQR
Volume (mL)
2.00
1.20 - 3.00
Concentration (x106/mL)
32.00
15.00 - 54.25
Progressive Motility (%)
35.00
23.00 - 44.00
Total Progressive Motile Sperm Count (x106)
24.96
4.41 - 53.55
Vitality (%)
83.00
71.00 - 88.00
Morphology (%)
3.00
2.00 - 4.00
Stable Chromatin Structure (%)
82.00
76.00 - 85.00
DNA Fragmentation (%)
9.21
5.36 - 13.47
Semen abnormalities
% (n/N)
Oligozoospermia
23% (23/100)
Asthenozoospermia
37% (37/100)
Teratozoospermia
64,94% (50/77)
Oligoasthenoteratozoospermia
7% (7/100)
Necrozoospermia
10,45% (7/67)
Hipospermia
25% (25/100)
High DNA Fragmentation (≥20%)
18.18% (16/88)
At least one abnormal semen parameter
85% (85/100)
Supplementary Table 3 Comparison of scores from the Future Fertility Magenta artificial intelligence tool between the SwimCount™ Harvester (SCH) group and the swim-up group, across the different populations studied (oocyte origin and DNA fragmentation index).

Subgroup
n (SCH)
SCH
n (SU)
Swim-up
p-Value
Future Fertility Magenta
Median [IQR]
Total
489
6.00 [3.70–8.20]
481
6.20 [3.70–8.10]
0.6792

Own oocytes
389
6.20 [3.70–8.20]
383
6.10 [3.80–8.10]
0.7576

Oocytes donated
100
5.65 [3.80–8.10]
98
6.35 [3.50–7.85]
0.8012

<20% DNA Fragmentation
183
6.90 [4.50-8.40]
166
6.65 [4.65-8.23]
0.727

≥20% DNA Fragmentation
44
7.00 [5.33-8.68]
32
5.85 [4.75-8.85]
0.453


Supplementary Table 4 Comparison of in vitro fertilization laboratory Key Performance Indicators (KPIs) between the SwimCount™ Harvester (SCH) and swim-up groups according to oocyte quality obtained using the Future Fertility Magenta artificial intelligence tool.

Subgroup
SCH
Swim-up
χ²
p-Value
Fertilization rate per mature oocyte %(n/N)
Oocyte AI Score ≤6
68.98 % (169/245)
66.67 % (156/234)
0.294
0.588

Oocyte AI Score ≤6
87.30 % (213/244)
85.02 % (210/247)
0.532
0.466
Usable blastocyst rate per mature oocyte %(n/N)
Oocyte AI Score ≤6
34.29 % (84/245)
26.50 % (62/234)
3.428
0.064

Oocyte AI Score ≤6
46.72 % (114/244)
39.68 % (98/247)
2.483
0.115
Embryo quality rate per mature oocyte %(n/N)
Oocyte AI Score ≤6
26.53 % (65/245)
17.52 % (41/234)
5.637
0.018*

Oocyte AI Score ≤6
34.43 % (84/244)
27.94 % (69/247)
2.411
0.120
Euploidy rate per embryo biopsied %(n/N)
Oocyte AI Score ≤6
11.54 % (15/130)
10.32 % (13/126)
0.098
0.754

Oocyte AI Score ≤6
18.25 % (23/126)
15.15 % (20/132)
0.447
0.504

Subgroup
n (SCH)
SCH
n (SU)
Swim-up
p-Value
t2
Median (hours) [IQR]
Oocyte AI Score ≤6
105
26,07 [24.03-28.37]
91
25.62 [23.57-27.40]
0.177

Oocyte AI Score ≤6
149
25.25 [23.20-27,20]
129
25.48 [23.91-27.15]
0.252
t3
Median (hours) [IQR]
Oocyte AI Score ≤6
105
36.50 [32.93-39.50]
91
35.68 [32.67-38.01]
0.431

Oocyte AI Score ≤6
149
35.86 [32.10-38.57]
129
36.46 [33.85-38.50]
0.261
t4
Median (hours) [IQR]
Oocyte AI Score ≤6
105
37.83 [35.17-40.95]
91
37.20 [34.53-39.60]
0.491

Oocyte AI Score ≤6
149
37.25 [34.57-40.05]
129
37.75 [35.16-39.52]
0.335
t5
Median (hours) [IQR]
Oocyte AI Score ≤6
105
47.93 [43.41-53.26]
91
49.11 [44.00-51.97]
0.246

Oocyte AI Score ≤6
149
48.10 [43.84-52.38]
129
49.30 [44.78-52.40]
0.741
tB
Median (hours) [IQR]
Oocyte AI Score ≤6
105
105.63 [100.33-113.63]
91
110.09 [102.60-115.72]
0.077

Oocyte AI Score ≤6
149
108.10 [102.05-115.30]
129
109.03 [103.76-115.33]
0.347
Embryo AI Score (LWV)
Median [IQR]
Oocyte AI Score ≤6
105
6.20 [2.65-8.10]
91
5.00 [2.10-7.50]
0.069

Oocyte AI Score ≤6
149
5.10 [1.35-7.85]
129
4.70 [1.60-7.40]
0.774
Supplementary Figure 1 Representative image and schematic design of the SwimCount™ Harvester device, illustrating the two chambers separated by a membrane.
A close-up of a hand holding a plastic device

AI-generated content may be incorrect.
